# Supplementary material for: Electromyographic characteristics of pelvic floor muscles in women with stress urinary incontinence following sEMG-assisted biofeedback training and Pilates exercises
Source: PLoS One. 2019 Dec 2;14(12):e0225647. doi: 10.1371/journal.pone.0225647 (PMC6886793; doi:10.1371/journal.pone.0225647)
Supplement: S1 Dataset — (XLSX) [file pone.0225647.s002.xlsx]

## Sheet: data
group	age	weight [kg]	height (m)	BMI	Number of pregnancies	Vaginal delivery	cesarean section	Micturition frequency Mean _1	Micturition frequency Mean_2	Micturition frequency Mean_3	Nocturia frequency Mean _1	Nocturia frequency Mean _2	Nocturia frequency Mean_3	Incontinence episodes Mean _1	Incontinence episodes Mean _2	Incontinence episodes Mean _3		B. Ś % s PFM_ 1	B. Ś % s PFM_2	B. Ś % s PFM_3	B. Sz % s PFM_1	B. Sz % s PFM_2	B. Sz % s PFM_3	B. Ś % L PFM_ 1	B. Ś % L PFM_2	B. Ś % L PFM_3	B. Sz % L PFM_1	B. Sz % L PFM_2	B. Sz % L PFM_3	B. Zm % s PFM_1	B. Zm % s PFM_2	B. Zm % s PFM_3	B. Zm % L PFM_1	B. Zm % L PFM_2	B. Zm % L PFM_3	Q.Av. Ś % s PFM_1	Q.Av. Ś % s PFM_2	Q.Av. Ś % s PFM_3	Q.Av. Sz % s PFM_1	Q.Av. Sz % s PFM_2	Q.Av. Sz % s PFM_3	Q. Av Czas Przed s PFM_1	Q. Av Czas Przed s PFM_2	Q. Av Czas Przed s PFM_3	Q. Av. Ś % L PFM_1	Av. Ś % L PFM_2	Av. Ś % L PFM_3	Q.Av. Sz % L PFM_1	Q.Av. Sz % L PFM_2
BF	50	55	1.68	19.4897	2	2	0	7.33333	6.33333	5.66667	0	0	0	0.333333	0	0		18.7242	31.5059	18.7242	24.7713	56.7899	24.7713	40.0156	17.9233	41.807	48.5492	22.9642	63.4832	19.6459	20.4779	19.6459	45.7495	48.6871	56.0078	32.2597	45.5948	50.892	60.683	84.169	117.123	0.422896	0.336444	0.232065	69.4648	74.5043	74.7409	101.183	102.516
BF	52	57	1.58	22.7092	2	2	0	6	6.66667	8	0.333333	0	0	2.33333	2.66667	0		44.4083	33.0167	22.21	70.2785	51.532	34.2503	16.2254	10.2923	7.74109	22.5957	15.1884	10.3965	18.6765	17.0308	14.1471	14.6123	16.2269	11.7271	44.7253	47.1236	47.1066	60.2019	56.6334	100.262	0.522893	0.142824	0.548788	35.3788	31.5833	45.9484	111.339	74.9338
BF	53	65	1.58	26	2	0	2	5	5.33333	7.66667	1	0.666667	0	0	0	0.333333		28.1801	22.7772	31.6376	39.7862	36.7954	14.9159	30.4348	18.2552	15.1843	53.3077	26.8323	23.3759	13.3657	16.7216	14.9159	19.1906	14.671	17.1536	25.65	57.112	61.672	37.93	70.698	125.943	0.469309	0.21334	0.260152	98.4437	112.397	77.0247	142.172	196.663
BF	55	65	1.65	23.8971	2	2	0	8.66667	8	7.66667	1	0	0	3	1.33333	0.666667		15.4856	22.5368	25.9082	23.5082	34.554	37.5497	7.3602	7.22625	10.0509	9.36891	9.93228	15.9861	14.9007	15.1988	12.9387	8.45143	11.0744	17.2668	63.7578	93.5466	58.9402	35.053	80.2612	116.199	0.343947	0.360348	0.514925	57.8472	37.769	53.1947	103.506	82.0868
BF	55	64	1.68	22.679	2	2	0	6.33333	4	5.33333	0.333333	0.666667	0.666667	0.666667	0	0		32.8107	34.9263	28.4636	44.2807	36.042	33.9891	19.9998	8.32257	17.1361	28.41	10.7966	27.1708	11.6973	19.1059	17.3963	13.6467	10.0107	14.9229	48.5352	34.7972	46.0751	39.0753	69.2612	103.647	0.366324	0.446401	0.281864	105.067	42.4359	60.2624	107.015	122.35
BF	49	62	1.62	23.5741	3	3	0	5.33333	4	6	1.33333	0.333333	0	1.66667	0.5	0		27.5256	26.5382	26.0595	35.9812	43.2932	36.1555	16.5568	11.9519	15.0981	22.3846	15.4153	19.9913	10.8376	16.0965	11.4376	9.98476	9.92823	9.90196	46.7046	34.2535	39.3273	69.268	87.199	119.419	0.430017	0.370308	0.26314	52.4367	39.6435	55.1304	120.54	120.583
BF	44	64	1.7	22.1453	1	1	0	7.33333	7.66667	8.66667	0	0	0.333333	0.666667	0	0		4.9276	3.93911	4.96571	41.839	34.172	26.043	9.65403	3.5374	3.13622	11.4653	4.5511	4.19199	50.7	9.97059	13.6961	5.68515	8.88768	9.26145	54.65	57.112	62.38	67.4019	56.6334	104.361	0.21593	0.353824	0.244216	53.4036	106.681	77.2832	86.8878	162.838
BF	50	65.5	1.63	24.717	4	3	1	10.3333	8.33333	8	1	0.666667	0.333333	2.33333	0.333333	0.333333		25.4551	20.9417	17.9417	63.555	32.9388	25	10.1704	8.06036	7	16.697	11.9853	9	23.3809	15.1837	11	18.4487	13.8278	12	57.6321	35.016	60.964	74.624	90.559	111.825	0.503371	0.393747	0.272701	54.4901	85.6706	77.2832	139.956	169.009
BF	48	75	1.7	25.9516	3	3	0	9.66667	9.66667	8	0.333333	0	0.333333	2.33333	0.666667	0		14.6523	17.7799	12.9226	21.1549	24.6859	18.6841	13.7926	10.7438	9.4673	21.3781	16.9682	16.3841	14.4063	13.5483	14.1374	13.7875	14.6472	12.2119	57.5363	84.5131	57.2189	67.667	86.259	115.41	0.446799	0.319512	0.272701	75.0643	95.405	61.6895	132.742	142.391
BF	50	75	1.7	25.9516	1	1	0	8.33333	7	6.33333	0.333333	0.333333	0	2.66667	0.666667	0.333333		12.2418	16.1982	10.6574	67.6387	21.6301	16.494	18.7069	9.21262	9.69367	22.4996	13.0787	13.1096	82.7249	16.317	18.2987	23.1082	15.1485	11.4732	37.9313	26.9442	39.3779	53.8019	56.6334	126.419	0.845393	0.291027	0.743802	11.2785	39.8762	56.9859	18.1888	83.0822
BF	56	83	1.6	32.4219	2	2	0	10	7.66667	6.33333	0.666667	0.333333	0	2	0.333333	0		20.2551	18.0523	21.6351	30.8875	27.6575	25.5704	16.8185	7.99043	9.87857	19.875	11.0221	13.9768	35.831	14.6474	14.9611	19.8863	11.2312	13.8017	39.876	47.0423	44.2105	70.822	90.559	121.825	0.445405	0.408105	0.470305	76.6849	52.6846	85.5355	125.516	91.6461
BF	58	64	1.66	23.2727	3	3	0	7.33333	7	6.66667	2	1	0.333333	2	1	0.333333		23.9722	15.518	12.3671	29.5152	25.2175	20.7886	23.1782	5.53079	10.333	33.0648	7.73675	15.215	18.552	15.98	16.1737	15.9935	11.8544	15.7636	44.12	57.112	61.672	69.268	87.199	124.282	0.457559	0.48883	0.275091	85.6468	136.957	62.1776	147.786	279.224
BF	55	63	1.7	21.7993	2	2	0	5.66667	5.66667	5	0.333333	0.333333	0	1	0.333333	0.333333		49.001	33.3238	31.1262	72.5389	54.0736	46.729	25.2681	17.5853	13.1633	33.0538	23.6135	17.4509	16.6142	14.7235	14.6214	45.1455	41.6763	41.9029	46.8856	48.7095	63.0758	74.822	90.559	116.225	0.303207	0.372698	0.219117	106.92	78.1704	68.8509	107.015	122.35
BF	58	67	1.64	24.9071	2	2	0	9.33333	6.33333	8.33333	0.333333	0.333333	0.333333	2	0	0		29.768	35.3861	37.999	45.6181	48.4995	50	19.3609	8.69438	11.6758	24.441	11.0597	15.2344	16.9542	15.653	14	20.8081	9.27964	12.0597	52.0003	60.0639	71.672	73.19	67.6334	104.341	0.412139	0.279075	0.219117	43.2968	77.5939	77.5939	99.6237	108.38
BF	52	65	1.74	21.5232	3	1	2	9	8	7.66667	0.333333	0	0	0.666667	0	0		42.682	27.696	26.3305	63.0489	47.3979	38.8639	26.4714	8.82696	10.4275	52.3764	11.2986	28.8376	15.5518	17.4174	16.4298	24.812	9.0788	14.5036	56.05	57.112	61.672	63.683	84.169	116.023	0.393016	0.393215	0.43425	77.0632	120.76	133.55	117.702	196.596
BF	54	63	1.65	23.1618	2	1	1	4.33333	4	5	1	1	0.666667	1.66667	0	0		14.9259	15.6329	9.91603	28.9415	24.3396	13.9161	13.6111	4.73992	7.9374	20.4075	5.87388	10.7296	23.0214	17.9703	13.2335	17.0523	8.5943	9.247	52.95	57.112	61.672	72.822	90.559	118.825	0.375686	0.0921287	0.277283	51.1626	61.9857	70.0544	70.3686	103.07
BF	60	71	1.57	28.86	1	0	1	9.6	7	6.961	0.333333	0.333333	0.235	3.33	0.333333	0.196		24.5529	7.70871	13.6031	41.1867	12.1995	20.6456	4.39372	3.84737	7.85258	28.1608	25.1038	21.1672	18.3574	14.3511	17.4933	19.2332	9.72754	14.2683	39.999	40.2214	47.0415	37.053	89.959	125.753	0.638427	0.504218	0.7197	37.6125	49.8476	54.8751	5.96736	4.77377
BF	53	71	1.6	27.73	3	3	0	16	9	8	1	1	1	3.36	2	1		30.0113	23.2615	15.998	44.1219	31.9379	26	20.1667	21.473	23	29.1729	37.4498	40	13.8373	13.6199	13	14.2197	17.0951	19	57.3197	71.6957	61.672	40.8951	58.446	102.607	2.15382	0.381629	0.470305	55.1482	82.7572	77.2832	26.1712	30.6023
P	57	64	1.64	23.8	2	2	0	6.33333	8.33333	6.66667	7.11111	0	1	2.66667	0.666667	0		35.0979	46.3193	76.4174	56.415	84.013	84.116	42.8345	41.6393	33.1839	41.118	45.878	50.648	34.0835	38.2338	38.2338	6.1537	5.8628	4.0264	34.3483	38.3266	112.98	38.4646	43.7225	146.927	0.0789558	0.114161	0.110341	105.791	90.0017	70.935	176.151	146.439
P	49	57	1.62	21.72	0	0	0	5.33333	4	5.33333	4.88889	0.333333	0	1.33333	0	0		18.0634	32.7763	34.5849	42.1727	69.7638	69.991	11.3423	20.4796	34.7536	24.1525	45.4933	82.1772	33.7924	32.7366	32.7366	31.8319	32.0606	39.738	29.567	46.253	72.007	36.831	58.446	122.54	0.10796	0.0931112	0.143256	11.9264	22.6175	47.019	15.8614	28.8149
P	45	58	1.6	22.66	2	2	0	14	9.33333	12	11.7778	0.666667	0	0.666667	0.333333	0		42.7549	45.4868	47	74.25	58.263	118.261	51.0895	55.2442	59	25.52	26.143	28	35.6906	32	34	38.6984	38.5673	40	49.0756	44.0596	146.476	61.8126	58.446	92.607	0.429385	0.119572	0.110341	72.567	69.0922	252.771	93.7642	93.9959
P	56	63	1.6	24.61	3	3	0	10.3333	6.66667	9	8.66667	0.333333	0.666667	0.333333	0	0		7.58948	20.227	34.8231	17.6486	53.7478	88.6646	13.3296	36.0565	40.2622	34.3344	97.1737	110.726	44.4131	47.0909	47.0909	5.013	5.6282	5.4761	29.567	46.253	72.007	36.831	58.446	106.747	0.394126	0.208692	0.218254	105.791	90.0017	70.935	43.7357	78.094
P	52	62	1.64	23.05	3	2	1	7	7	6.66667	6.88889	0	0	0.333333	0.333333	0		50.4816	81.282	34.8231	51.56	98.263	118.461	40.9915	69.1892	121.119	10.087	34.012	46.133	33.7923	43.911	43.911	44.3056	51.0727	52.4513	44.5766	73.9712	146.476	52.8749	105.097	203.894	0.120396	0.336074	0.149177	73.0384	127.961	252.771	103.87	194.95
P	53	59	1.67	21.16	2	2	0	5.33333	6.66667	6.33333	6.11111	0.666667	0	1.33333	0	0		21.2095	31.1548	34.8231	47.8775	67.2631	68.183	17.463	25.9781	28.465	65.7238	84.3405	71.0162	25.1639	23.5858	23.5858	46.131	36.8132	35.2393	33.23	46.122	79.216	36.831	58.446	100.143	0.0865904	0.087377	0.0833308	33.6269	58.2244	39.9956	44.4449	75.872
P	44	65	1.64	24.17	2	2	0	10	8	4.33333	0	0	0.333333	2.33333	1	0		42.3638	50.7597	34.8231	62.07	58.101	65.612	20.9532	29.726	16.0724	75.4439	96.2017	48.3167	32.9635	31.6522	31.6522	46.9761	64.654	48.6348	40.8417	45.4779	28.8853	47.5923	51.3441	31.7791	0.144035	0.102302	0.0588738	41.0153	47.9475	18.7845	54.8083	72.0202
P	49	55	1.58	22.03	3	3	0	5	5.33333	6	5.44444	0	0	1	0	0		14.5332	32.5085	34.8231	21.032	89.398	76.0356	8.57649	19.2651	39.0656	53.2337	53.0377	106.304	14.7994	40.5929	40.5929	21.0203	53.6691	57.0644	29.567	46.253	72.007	36.831	58.446	102.607	0.398394	0.384451	0.271572	43.8517	54.3041	104.588	67.9819	74.4907
P	50	62	1.64	23.05	4	4	0	5	5.66667	5.33333	0	0.333333	0	2.33333	0.333333	0		47	45.1213	34.8231	20.097	50.398	66.0356	34.3662	25.4049	7.57631	4.9236	6.3113	6.0766	9.111	31.7466	31.7466	5.2199	6.7349	2.7846	29.5017	35.0702	36.8478	37.3945	39.8857	44.8125	0.444431	0.105662	0.120817	34.0611	39.1648	68.5972	48.4379	52.8835
P	56	70	1.6	27.34	2	2	0	7	10.3333	7	0	0.333333	1	1.66667	0.333333	0.333333		37.8761	52.8704	34.8231	62.07	58.199	60.612	28.6558	37.5031	53.604	9.0358	32.327	93.22	34.5571	54.3697	54.3697	49.546	61.7425	54.3697	41.3854	90.9056	244.189	48.3804	122.247	413.251	0.258519	0.548219	0.318516	66.8141	160.173	244.189	99.4087	241.508
P	57	69	1.53	29.48	3	1	2	7.33333	7	7	0	0	0	2.66667	0	0		23.5779	27.1251	34.8231	62.1814	31.5859	42.5065	12.8534	26.6202	15.3407	32.026	75.1861	40.3672	43.5875	48.8316	48.8316	38.5272	49.2311	47.4665	24.1898	21.1789	36.8072	42.1219	22.9841	53.7692	1.00296	0.0718039	0.312441	105.791	90.0017	70.935	176.151	146.439
P	43	60	1.74	19.82	2	2	0	8.66667	6.66667	7.66667	7.66667	0	0	1.66667	0.666667	0.666667		22.4026	21.0259	34.8231	61.0349	35.4851	36.6997	21.581	20.3745	20.6251	65.7489	70.8774	72.0386	37.2604	49.5593	49.5593	44.0691	53.9743	54.4662	33.23	46.122	79.216	36.831	58.446	97.503	0.305808	0.553998	0.489527	44.8096	43.3184	55.4202	64.9112	72.6332
P	58	67	1.62	25.53	1	1	0	8.33333	9.33333	7	8.22222	0.666667	0	3.66667	1	2		50.8136	62.0459	34.8231	70.248	58.463	60.461	36.8107	32.9582	68.7716	8.7909	8.0829	26.297	28.8763	39.6114	39.6114	34.2656	35.5304	60.4716	42.1551	52.6015	57.2716	53.6445	57.8753	64.6741	0.228896	0.0956263	0.160781	29.8219	34.1699	162.824	176.151	146.439
																		B Ś % s PFM_10-seconds resting_Mean ampl. PFM (%MVC) in standing position																		Q.Av. Ś % s PFM_short contraction_Mean ampl. PFM (%MVC) in standing position
																		B Sz % s PFM _10-seconds resting_Av. peak PFM (%MVC ) in standing position																		Q.Av. Sz % s PFM_short contraction_Av. peak PFM (%MVC ) in standing position
																		B Ś % L PFM_ 10-seconds resting_Mean ampl. PFM (%MVC) in supine position																		Q. Av Czas Przed s PFM_short contraction _time before peak
																		B Sz % L PFM _10-seconds resting_Av. peak PFM (%MVC ) in supine position																		Q. Av Czas Po s PFM_short contraction _time after peak
																		B. Zm % s PFM_10-seconds resting_variability in standing position																		Q. Av. Ś % L PFM_short contraction_Mean ampl. PFM (%MVC) in supine position
																		B. Zm % L PFM_10-seconds resting_variability in supine position																		Q.Av. Sz % L PFM_short contraction_Av. peak PFM (%MVC ) in supine position
																																				Q. Av Czas Przed L PFM_short contraction _time before peak
																																				Q. Av Czas Po L PFM_short contraction _time after peak
[truncated: 31 more columns]
